# Supplementary material for: An Advanced, Risk-Driven Sexual Health Curriculum for First-Year Internal Medicine Residents
Source: MedEdPORTAL. 2022 Dec 9;18:11287. doi: 10.15766/mep_2374-8265.11287 (PMC9732138; doi:10.15766/mep_2374-8265.11287)
Supplement: Supplementary file 1 — Sexual Health Lecture.pptxSexual Health Pocket Card.pptxSexual Health Pre- and Postcurriculum Survey.docx [file mep_2374-8265.11287-s001.zip]

Archive with 4 entries (4 files):
- B. Sexual Health Pocket Card.pptx
- C. Sexual Health Pre- and Postcurriculum Survey.docx
- A. Sexual Health Lecture.pptx
- _Educational_Summary_Report_11287.pdf
